# Supplementary material for: The Population Genetics of Pseudomonas aeruginosa Isolates from Different Patient Populations Exhibits High-Level Host Specificity
Source: PLoS One. 2010 Oct 19;5(10):e13482. doi: 10.1371/journal.pone.0013482 (PMC2957436; doi:10.1371/journal.pone.0013482)
Supplement: Data S1 — MLVA data file. (0.08 MB XLS) [file pone.0013482.s001.xls]

## Sheet: Blad1
isolate	source	ms77	ms127	ms142	ms211	ms213	ms215	ms216	ms217	ms223	MT	ST
ZHIP_PA788	CA	3	8	1	2	5	5.5	2	2	4	215
ZHIP_PA824	CA	2.5	8	4	8	2	4	2	4	3	264
ZHIP_PA829	CA	2.5	9	2	3	5	1	2	2	3	282
ZHIP_PA830	CA	2.5	8	6	3	5	4	2	2	2	274
ZHIP_PA835	CA	99	8	1	2	4	2	2	2	99	232
ZHIP_PA836	CA	1	8	1	2.5	2	2	1	2	3	212
ZHIP_PA839	CA	1.5	8	5	7	5	18	3	2	99	239
ZHIP_PA843	CA	2.5	8	1	7	3	1	3	4	2	244
ZHIP_PA874	CA	2.5	8	4	3	4.5	2	2	2	2	255
ZHIP_PA892	CA	3	8	1	4	2	2	1	5.5	3	218
ZHIP_PA937	CA	2.5	8	3	2	4	1	2	2	2	246
ZHIP_PA941	CA	1	8	1	2.5	2	2	1	2	3	212
ZHIP_PA944	CA	4	8	1	5	5	2	1	1	4	227
ZHIP_PA956	CA	3	8	1	3	5	2	1	3	1	216
ZHIP_PA979	CA	2.5	8	6	6	5	2	1	3	2	276
ZHIP_PA982	CA	2.5	8	4	7	4.5	2	2	2	2	263
ZHIP_PA985	CA	2.5	8	6	6	5	2	1	3	2	276
ZHIP_PA988	CA	2.5	8	4	3	3	1	2	2	2	252
ZHIP_PA998	CA	2.5	8	4	7.5	2	4	2	4	3	267
PA0204	CF	4	8	4	7	5	5	2	3	2	27	406
PA0205	CF	3	8	4	4	5	1	2	5.5	3	5	395
PA0208	CF	3	8	3	3	3	5	2	1	2	35	108
PA0209	CF	4	8	4	7	5	5	2	3	2	27	406
PA0211	CF	3	8	6	4	5	4	2	2	5	19	485
PA0212	CF	3	9	4	6	2	5	2	1	3	24	17
PA0214	CF	3	8	4	7.5	4	4	2	2	2	6	27
PA0216	CF	3	8	4	5	5	4	1	4	5	56	267
PA0221	CF	3	8	7	2	4	2	2	2	6	22	488
PA0223	CF	4	8	4	7	5	5	2	3	2	27	406
PA0227	CF	3	8	4	6	4	2	2	4.5	2	7	261
PA0232	CF	3	8	1	6	10	3	1	3	3	2	348
PA0233	CF	99	8	4	4	5	1	2	99	2	234	489
PA0238	CF	4	8	4	7	5	3	2	3	2	50	484
PA0241	CF	3	8	4	4	5	2	3	3	6	8	170
PA0243	CF	4	8	4	7	5	5	2	3	2	27	406
PA0244	CF	3	8	6	3	5	4	2	2	5	20	485
PA0247	CF	3	9	4	6	2	5	2	1	3	24	17
PA0251	CF	3	8	4	2	3	2	2	4	6	9	492
PA0252	CF	4	8	4	7	5	5	2	3	2	27	406
PA0256	CF	3	8	4	5	1	4	1	2	5	36	244
PA0266	CF	3	8	4	2	3	2	2	4	6	9	492
PA0267	CF	2.5	8	1	3	5	2	1	4	4	53	493
PA0269	CF	3	8	6	3	8.5	6	2	1	2	61	494
PA0271	CF	3	8	5	4	5	1	2	2	2	42	179
PA0273	CF	4	8	4	7	5	5	2	3	2	27	406
PA0279	CF	4	8	4	7	5	3	2	3	2	50	484
PA0280	CF	5	8	4	7	5	3	2	3	2	31	484
PA0290	CF	4	8	3	2	5	1	2	99	2	229	495
PA0291	CF	4	8	3	2	3	1	2	99	2	228	495
PA0293	CF	3	9	4	6	2	5	2	1	3	24	17
PA0297	CF	3	8	5	4	5	1	2	2	2	42	179
PA0299	CF	2.5	9	4	6	5	4	2	2	4	34	496
PA0303	CF	3	9	1	5	6	2	1	4	2	47	481
PA0304	CF	3	8	4	3	5	2	3	3	6	10	170
PA0306	CF	3	8	4	2	1	6	2	4	3	11	497
PA0309	CF	3	8	3	3	3	5	2	1	4	4	108
PA0313	CF	3	8	4	3	4	4	2	2	2	12	27
PA0314	CF	5	8	4	7	5	5	2	3	2	32	406
PA0316	CF	4	8	3	2	5	1	2	99	2	229	498
PA0317	CF	4	8	3	2	5	1	2	4	2	49	498
PA0318	CF	4	9	4	2	2	1	2	1	3	66	17
PA0326	CF	3	9	1	2	5	6	3	2	3	64	198
PA0344	CF	3	8	5	3	5	6	2	3	2	43	390
PA0346	CF	4	8	4	7	5	1	2	3	2	28	406
PA0353A	CF	3	8	5	4	99	4	2	99	2	220	155
PA0357	CF	3	8	7	3	5	6	2	1	2	46	514
PA0360	CF	3	8	3	3	3	5	2	1	4	4	108
VW0172	CF	3	8	4	3	2	1	1	1	5	37	499
VW0174	CF	3	9	1	6	1	6	2	4	4	23	500
VW0177	CF	1.5	8	4	7	5	5	2	3	2	238	406
VW0181	CF	3	8	6	6	5	2	1	3	2	21	503
VW0182	CF	3	8	6	6	5	2	1	3	2	21	260
VW0183	CF	5	8	4	7	5	5	2	3	2	32	406
VW0186	CF	3	8	5	4	5	4	2	3	2	44	155
VW0191	CF	3	9	5	3	5	4	2	1	2	25	505
VW0193	CF	3	8	4	8	2	4	2	4	3	13	274
VW0194	CF	3	9	1	2	5	99	1	4	2	221	507
VW0196	CF	3	8	4	2	1	6	3	3	2	39	508
VW0200	CF	2.5	8	3	5	5	6	2	4	6.5	54	510
VW0203	CF	3	8	4	2	1	6	2	4	3	11	497
VW0204	CF	3	8	4	5	5	4	1	3	5	57	267
VW0208	CF	3	8	4	2	3	2	2	99	2	290	511
VW0213	CF	4	8	4	7	99	5	2	3	2	230	406
VW0215	CF	3	8	4	8	2	4	2	4	3	13	274
VW0219	CF	3	8	6	3	4	4	2	2	2	45	175
VW0221	CF	99	8	4	2	3	5	1	3	7	233	512
VW0222	CF	3	8	7	3	5	6	2	1	2	46	513
VW0223	CF	3	8	7	3	9	6	2	1	2	63	514
VW0224	CF	4	8	4	7	5	5	2	3	2	27	406
VW0225	CF	3	8	4	8	2	4	2	4	3	13	439
VW0226	CF	3	8	4	4	3	5	3	3	4	58	515
VW0227	CF	3	9	1	3	5	2.5	1	99	2	224	517
VW0233	CF	3	8	4	3	5	2	3	3	6	10	170
VW0246	CF	3	9	1	3	99	2.5	1	99	2	225	517
VW0247	CF	3	9	1	3	1	2.5	1	99	2	223	517
VW0249	CF	3	8	6	7	5	2	1	3	2	62	260
VW0250	CF	3	8	4	3	3.5	6	2	4	2	16	266
VW0251	CF	3	8	3	3	4	2	1	5	5	3	226
VW0252	CF	4	8	4	7	5	5	2	3	2	27	406
VW0254	CF	3	8	4	2	1	6	2	4	3	11	497
VW0266	CF	4	8	4	2	5	5	2	3	2	51	519
VW0273	CF	3	8	6	3	4	4	2	2	2	45	175
VW0276	CF	3.5	9	1	5	5	2	1	4	3	26	520
VW0285	CF	3	8	4	8	1	1	2	3	2	18	262
VW0286	CF	3	8	2	2	1	5	2	2	2	55	521
VW0287	CF	3	8	4	2	1	6	2	4	3	11	497
VW0292	CF	7	9	1	5	6	2	1	3	3	33	522
VW0301	CF	4	8	4	7	5	5	2	3	2	27	406
VW0303	CF	4	8	4	7	5	5	2	3	2	27	523
VW0311	CF	3	9	1	5	1	2	1	4	2	48	481
VW0312	CF	3	8	4	2	1	6	2	4	3	11	497
VW0343	CF	3	8	4	5	11	2	2	4	6	59	525
VW0360	CF	3	8	4	2	2	2	2	4	3	60	274
VW0382	CF	3	9	1	3	5	3	2	2	2	65	132
VW0384	CF	4	8	4	7	5	5	2	3	2	27	406
VW0393	CF	3	8	4	2	1	2	2	4	3	38	497
VW0395	CF	3	8	4	2	3	5	2	2	2	41	511
VW0405	CF	3	8	4	2	1	6	3	4	2	40	508
VW0437	CF	4	8	4	3	5	5	2	3	2	52	406
ZHIP_B643	HA	3	8	1	3	5	2	99	5.5	3	217
ZHIP_PA1002	HA	2.5	8	5	4	5	1	2	2	2	270
ZHIP_PA797	HA	2.5	8	4	6	4	2	2	4	2	259
ZHIP_PA799	HA	2.5	8	1	6	9	3	1	3	3	243
ZHIP_PA805	HA	4	8	1	5	5	2	1	4	4	227
ZHIP_PA806	HA	2.5	8	4	6	4	2	2	4.5	2	261
ZHIP_PA810	HA	2.5	8	4	6	4	2	2	4.5	2	261
ZHIP_PA814	HA	2.5	8	4	2	3	5	1	3	7	250
ZHIP_PA817	HA	2	9	1	2	1	2	1	5	4	214
ZHIP_PA820	HA	2.5	8	5	4	5	1	2	2	2	270
ZHIP_PA822	HA	2.5	8	4	6	4	2	2	99	2	260
ZHIP_PA831	HA	2.5	8	4	2	1	4	2	2	2	249
ZHIP_PA838	HA	4.5	9	1	3	6	2	1	1.5	2	288
ZHIP_PA846	HA	2.5	8	5	4	5	1	2	2	2	270
ZHIP_PA852	HA	2.5	8	4	3	4.5	2	2	2	2	255
ZHIP_PA853	HA	2.5	8	5	6	6	5.5	4	2	4	272
ZHIP_PA857	HA	1.5	8	1	3	5	2	1	4	2	235
ZHIP_PA858	HA	1.5	8	1	3	5	2	1	3.5	2	236
ZHIP_PA870	HA	3	9	1	7	6	5	1	5	4	226
ZHIP_PA879	HA	2.5	8	7	2	3	3.5	1	2.5	6	277
ZHIP_PA881	HA	2.5	8	4	3	4.5	2	2	2	2	255
ZHIP_PA887	HA	2.5	8	4	3	4	2	2	2	2	253
ZHIP_PA908	HA	2.5	8	4	2	5	4.5	2	3.5	2	251
ZHIP_PA921	HA	2.5	8	4	4	3.5	99	1	2	5	256
ZHIP_PA925	HA	2	9	1	2	1	2	1	5	4	214
ZHIP_PA928	HA	2.5	8	4	5	5	4	1	3.5	5	258
ZHIP_PA953	HA	2	8	7	4	6	5	2	1	2	213
ZHIP_PA954	HA	2.5	8	5	5	1	4	1	2	5	271
ZHIP_PA955	HA	1	8	1	5	1	2	1	6	3	211
ZHIP_PA962	HA	2.5	8	6	6	5	2	1	3	2	276
ZHIP_PA965	HA	2.5	8	4	8	2	4	2	4	3	264
ZHIP_PA967	HA	2.5	8	5	2.5	5	3	2	2	2	273
ZHIP_PA973	HA	2.5	8	4	5	4	5	2	4	3	257
ZHIP_PA975	HA	2	9	1	2	1	2	1	5	4	214
ZHIP_PA977	HA	2.5	8	4	99	4.5	2	2	2	2	265
ZHIP_PA983	HA	3	8	2	3	2	2	1	3	4	219
ZHIP_PA984	HA	2.5	8	99	2	4.5	99	3	4	8	278
ZHIP_PA989	HA	3	9	1	3	6	5	1	5.5	4	291
ZHIP_PA993	HA	5	9	1	3	6	99	1	1.5	2	231
U1_01	ICU-I	2.5	8	4	4	2	4.5	2	3	7	67
U1_02	ICU-I	4	9	2	2	5	2	1	2	2	68
U1_03	ICU-I	5	8	1	4	2	1	2	4	5	69
U1_04	ICU-I	3	9	4	8	5	6	4	2	6	70
U1_05a	ICU-I	3	9	4	8	5	6	4	99	6	81
U1_06a	ICU-I	2.5	8	4	3	4	4	2	2	2	254
U1_08	ICU-I	3	8	4	3	4	4	2	2	2	12
U1_09	ICU-I	2.5	8	3	4	4.5	5	2	4	4	74
U1_10	ICU-I	3	8	4	3	4	4	2	2	2	12
U1_12	ICU-I	3	8	4	5	3.5	99	2	2	5	75
U1_16	ICU-I	2	8	5	4	5	4	2	3	2	77
U1_17	ICU-I	1.5	8	1.5	5	3	2	1	4	3	76
U1_20	ICU-I	99	9	2	2	5	2	1	2	2	78
U1_21	ICU-I	3	9	1	3	6	5	1	5	4	80
U1_22	ICU-I	3	8	5	4	5	1	2	2	2	42
U1_23	ICU-I	2.5	8	15.5	5	3	4.5	1	4	3	82
U1_24	ICU-I	3	8	2	2	1	5	2	2	2	55
U1_25	ICU-I	3	8	4	3	4	4	2	2	2	12
U1_26	ICU-I	3	8	4	5	1	2	1	2	5	84
U1_27	ICU-I	3	8	4	5	1	4	1	2	5	36
U1_28	ICU-I	4	9	2	2	5	4.5	1	2	2	86
U1_29	ICU-I	2	9	1	2	1	5.5	1	5	4	88
U1_30	ICU-I	3.5	9	1	5	5.5	2	1	4	2	90
U1_32	ICU-I	2.5	9	4	6	2	2	2	1	3	91
U1_33	ICU-I	4	9	2	2	5	5.5	1	2	2	87
U1_34	ICU-I	4	9	2	2	5	2	1	2	2	68
U1_35	ICU-I	3	8	4	3	4	4	2	2	2	12
U1_36	ICU-I	3.5	9	1	2	5	2	2	3	3	94
U1_37	ICU-I	99	9	2	2	5	2	1	2	2	78
U1_40	ICU-I	3	9	4	6	2	5	2	1	3	24
U1_41	ICU-I	4	9	2	2	5	2	1	2	2	68
U1_42	ICU-I	3	8	1	3	5	6	1	2	4	98
U1_43	ICU-I	4	9	2	2	5	2	1	2	2	68
U1_44	ICU-I	3	9	4	2	2	5	2	1	3	99
U1_49	ICU-I	3	9	1	3	5	6	1	2	4	209
U1_51	ICU-I	3	9	4	6	2	5	2	1	3	24
U1_53	ICU-I	3	8	5	4	5	4	2	3	2	44
U1_54	ICU-I	5.5	8	1	3	2	1	2	4	5	100
U1_55	ICU-I	3	9	1	3	1	2	1	6	2	102
U1_56	ICU-I	3.5	9	1	2	5	1	1	4	3	95
U1_57	ICU-I	2.5	9	1	2	1	2	1	5	4	89
U1_58	ICU-I	3	8	1	3	5	6	1	2	4	98
U1_59	ICU-I	2.5	8	5	3	5	4	2	2	2	103
U1_61	ICU-I	3	9	4	6	2	5	2	1	3	24
U1_62	ICU-I	3	9	1	2	5	1	1	4	3	96
U1_63	ICU-I	2	9	3	8	4.5	1	2	1	1.5	105
U1_65	ICU-I	2	8	1	3	5	6	1	2	4	108
U1_66	ICU-I	1	8	3	5	4	1	2	4	2	109
U1_67	ICU-I	2	8	3	5.5	5	1	2	1	1.5	110
U1_68	ICU-I	2	8	4	3	5	2	3	3	6	107
U1_69	ICU-I	3	8	2	2	1	5	2	2	2	55
U1_70	ICU-I	3	8	2	2	1	5	2	2	2	55
U1_71	ICU-I	2.5	8	3	2	5	1	2	4	2	111
U1_72	ICU-I	2.5	8	4	3	2	2	3	3	6	101
U1_74	ICU-I	3	8	5	2	1	4	1	2	4.5	104
U1_75	ICU-I	4	9	2	2	3	2.5	1	2	2	112
U1_76	ICU-I	3	8	4	5	4	4	2	4	2	113
U1_77	ICU-I	2.5	9	1.5	2	5	99	1.5	5	2	115
U1_78	ICU-I	3	8	4	5	4	4	2	4	2	113
U1_79	ICU-I	3	8	4	2	9	4	1	4	2	116
U1_81	ICU-I	2	9	1.5	2	2	99	1.5	5	2	120
U1_82	ICU-I	2	9	1.5	2	1	99	1.5	5	2	121
U1_83	ICU-I	2	8	1	6	9	3	1	2.5	3	122
U1_84	ICU-I	2	8	4	2	9	4	1	3	2	117
U1_85	ICU-I	2	8	4	5	4	4	2	3	2	123
U1_86	ICU-I	2	8	4	5	4	4	1	4	2	125
U1_87	ICU-I	2	8	4	5	4	4	2	4	2	114
U1_88	ICU-I	2	8	4	2	9	4	1	4	2	118
U1_89	ICU-I	3	8	4	5	4	4	2	4	2	113
U1_90	ICU-I	3	8	4	5	4	4	2	4	2	113
U1_92	ICU-I	3	8	3	8	4.5	1	2	1	3	106
U1_93	ICU-I	3	8	4	3	4	4	2	2	2	12
U2_01	ICU-I	5	8	1	4	2	1	2	4	5	69
U2_02	ICU-I	5	9	1	3	6	2	1	2	2	143
U2_03	ICU-I	5	9	1	3	4	2	1	2	2	142
U2_04	ICU-I	2	9	1	5	5	3	2	6	2	126
U2_05	ICU-I	3	8	5	4	5	4	2	3	2	44
U2_06	ICU-I	3	8	5	4	5	4	2	3	2	44
U2_07	ICU-I	3	8	5	4	5	4	2	3	2	44
U2_08	ICU-I	3	9	5	2	4	4.5	2	4	4	139
U2_10	ICU-I	3	8	5	4	5	4	2	3	2	44
U2_11	ICU-I	3	8	4	7	5	6	4	1	6	134
U2_12	ICU-I	3	8	4	7	5	6	4	1	6	134
U2_13	ICU-I	3	8	5	4	5	4	2	2	2	135
U2_14	ICU-I	3	8	5	4	5	4	2	3	2	44
U2_15	ICU-I	3	8	4	6	5	3	2	3	2	133
U2_16	ICU-I	99	9	2	2	5	2	1	2	2	78
U2_17	ICU-I	3	8	5	4	5	4	2	3	2	44
U2_18	ICU-I	3	8	1	3	6	4	1	3	2	129
U2_19	ICU-I	3	8	4	6	5	3	2	3	2	133
U2_21	ICU-I	3	9	1	5	6	2	1	3.5	2	206
U2_22	ICU-I	3	8	4	3	5	1	2	3.5	3	132
U2_23	ICU-I	5	9	2	2	5	2	1	2	2	144
U2_24	ICU-I	3	8	3	2	5	4	3	2	2	131
U2_26	ICU-I	3	8	5	4	5	4	2	3	2	44
U2_30	ICU-I	3	8	1	3	5	5.5	1	2	4	207
U2_31	ICU-I	3	8	5	5	1	4	1	2	5	136
U2_32	ICU-I	3	8	5	4	5	1	2	2	2	42
U2_33	ICU-I	3	8	1	3	1	5	2	1	3	128
U2_34	ICU-I	3	8	5	4	5	4	2	3	2	44
U2_35	ICU-I	3	8	4	3	4	4	2	2	2	12
U2_36	ICU-I	3	8	5	4	5	4	2	3	2	44
U2_38	ICU-I	3	8	5	3.5	5	4	2	3	2	137
U2_39	ICU-I	3	9	1	3	5	5	1	5	4	138
U2_40	ICU-I	99	8	4	7	2	3	2	3.5	3	149
U2_41	ICU-I	3	8	5	3.5	5	4	2	3	2	137
U2_43	ICU-I	2	8	4	2	4	4	2	2	3	127
U2_44	ICU-I	2.5	8	5	4	5	4	2	3	2	146
U2_45	ICU-I	5	8	3	2	5.5	1	2	4	2	141
U2_46	ICU-I	3	8	5	4	5	4	2	3	2	44
U2_47	ICU-I	3	8	5	4	5	4	2	3	2	44
U2_48	ICU-I	3	8	5	3.5	5	4	2	3	2	137
U2_49	ICU-I	3	8	5	3.5	5	4	2	3	2	137
U2_50	ICU-I	3	8	5	3.5	5	4	2	3	2	137
U2_51	ICU-I	2.5	9	1.5	2	1	2	1	5	4	147
U2_52	ICU-I	3	8	5	4	5	4	2	3	2	44
U2_53	ICU-I	5	8	1.5	5	5	2	1	3.5	4	140
U2_56	ICU-I	2.5	9	2.5	7	3	4	1	1	3	148
U2_57	ICU-I	2.5	9	2.5	7	3	4	1	1	3	148
U2_59	ICU-I	2.5	9	2.5	7	3	4	1	1	3	148
U2_61	ICU-I	3	8	1	4	3	2	1	2.5	3	130
U2_67	ICU-I	2.5	8	2	2	5	1	1	99	2	145
U2_68	ICU-I	2.5	9	2.5	7	3	4	1	1	3	148
U2_69	ICU-I	2.5	9	2.5	7	3	4	1	1	3	148
U2_70	ICU-I	2.5	9	2.5	7	3	4	1	1	3	148
U2_72	ICU-I	2.5	9	2.5	7	3	4	1	1	3	148
U4_01	ICU-II	6	9	1	2	5	2	1	6	4	161
U4_04	ICU-II	2.5	9	4	3	5	1	2	3.5	3	168
U4_05	ICU-II	4	9	1	3.5	8	2	1	3	3	159
U4_06	ICU-II	4	9	1	3.5	8	2	1	3	3	159
U4_07	ICU-II	2.5	9	5	4	5	1	2	2	2	169
U4_08	ICU-II	6	9	1	2	5	2	1	6	4	161
U4_09	ICU-II	2.5	9	6	3	5	4	2	2	5.5	170
U4_10	ICU-II	5	9	2	2	5	2	1	2	2	144
U4_11	ICU-II	2.5	8	2	3	5	1	1	3	2	165
U4_12	ICU-II	3	8	1.5	4	5	1	2	2	2	153
U4_13	ICU-II	6	9	1	2	5	2	1	6	4	161
U4_14	ICU-II	6	8	1	2	5	2	1	6	4	160
U4_16	ICU-II	1.5	9	1	2	1	2	1	5	4	164
U4_17	ICU-II	6	9	1	2	5	2	1	6	4	161
U4_18	ICU-II	1.5	9	1	2	1	2	1	5	4	164
U4_19	ICU-II	1.5	9	1	2	1	2	1	5	4	164
U4_20	ICU-II	2.5	8	2	4	1	2	2	3	2	166
U4_22	ICU-II	2	8	4	5.5	2	2	2	1	3	151
U4_23	ICU-II	2	9	2	3.5	1	2	2	2.5	2	152
U4_25	ICU-II	2	8	4	4.5	1	4	2	4	7	150
U4_26	ICU-II	6	9	1	2	5	2	1	6	4	161
U4_27	ICU-II	3.5	8	1	4	3	2	1	3	3	171
U4_28	ICU-II	3	8	4	6	2	5	2	1	3	155
U4_30	ICU-II	7	9	1	2	3	2	1	6	4	163
U4_31	ICU-II	6	9	1	2	5	2	1	6	4	161
U4_32	ICU-II	5.5	9	1	5	6	2	1	3.5	2	173
U4_33	ICU-II	2.5	9	1	5	6	2	1	3.5	2	167
U4_35	ICU-II	5.5	9	1	2	5	2	1	6	4	172
U4_37	ICU-II	4	8	3	2	5	1	2	4	2	49
U4_38	ICU-II	3	9	5	6	1	6	3	1	6	158
U4_39	ICU-II	3	8	4	6	5	2	1	2	2	156
U4_40	ICU-II	3	8	5	4	5	6	1	2	3	157
U4_41	ICU-II	3	8	4	4	2	4	2	3.5	3	154
U4_42	ICU-II	6	9	1	3	5	2	1	6	4	162
U5_01	ICU-II	2.5	8	4	3	5	1	2	4	4	203
U5_03	ICU-II	3	9	4	3	2	1	1	3.5	5	181
U5_04	ICU-II	2.5	8	4	3	5	1	2	4	4	203
U5_05	ICU-II	3	9	5	2	4	4.5	2	4	4	139
U5_06	ICU-II	3	9	4	3	5	1	2	4.5	3	182
U5_07	ICU-II	4	8	4	5	4	4.5	2	6	8	187
U5_08	ICU-II	3.5	9	4	3	5	1	2	4.5	3	200
U5_09	ICU-II	3.5	9	4	3	5	1	2	4.5	3	200
U5_10	ICU-II	3	9	6	3	5	4	2	2	5	186
U5_12	ICU-II	3	9	5	4	5	1	2	2	2	185
U5_13	ICU-II	3	9	6	3	5	4	2	2	5	186
U5_14	ICU-II	2.5	9	4	3	5	1	2	3.5	3	168
U5_15	ICU-II	3	9	4	8	2	4	2	4	3	183
U5_16	ICU-II	2.5	9	4	8	2	4	2	3.5	3	210
U5_17	ICU-II	2.5	8	3	3	7	2	2	3.5	2	191
U5_18	ICU-II	3	8	6	3	5	4	2	2	5	20
U5_19	ICU-II	3	9	6	3	5	4	2	2	5	186
U5_20	ICU-II	3	8	6	3	5	4	2	2	5	20
U5_21	ICU-II	3.5	8	1.5	7	7	1	2	3	2	199
U5_22	ICU-II	1.5	8	6	8	5.5	3.5	2	2	4	189
U5_23	ICU-II	3.5	9	17	3	5	1	2	2	3	202
U5_24	ICU-II	3	8	4	3	5	1	2	3.5	3	132
U5_25	ICU-II	3	8	5	2	5	3.5	3	3	5	178
U5_27	ICU-II	3	9	4	6	2	4.5	2	1	3	208
U5_29	ICU-II	3	8	6	4	4	1	2	2	7	180
U5_31	ICU-II	2.5	9	4	7	3	2	1	3.5	4	194
U5_32	ICU-II	2.5	9	5	4	5	4	3	2.5	5	198
U5_33	ICU-II	3	8	5	2	5	4	3	3	5	179
U5_35	ICU-II	3	8	4	4	3	5	2	3	3	176
U5_36	ICU-II	2.5	8	4	6	2	4.5	2	1	3	193
U5_37	ICU-II	3	8	2	2	1	2	2	2.5	2	175
U5_38	ICU-II	2.5	8	4	3	5	1	2	4	3	192
U5_39	ICU-II	4	9	6	5	5	3.5	2	2	8	188
U5_40	ICU-II	2	9	3.5	3	5	1	2	3.5	3	174
U5_41	ICU-II	3	9	5	2	5	4	3	2.5	5	184
U5_42	ICU-II	2.5	9	5	2	5	4	3	3	5	195
U5_44	ICU-II	2.5	8	5	3	5	5	2	2	2	205
U5_46	ICU-II	2.5	8	4	3	5	1	2	4	3	192
U5_47	ICU-II	3.5	9	6	3	6	5	1	5	4	201
U5_49	ICU-II	2.5	8	3	3	2	1	2	2.5	2	190
U5_50	ICU-II	2.5	8	5	3	2	1	2	3	2	204
U5_51	ICU-II	2.5	9	5	3	2	1	2	3	2	196
U5_52	ICU-II	2.5	9	5	3	5	5	2	2	2	197
U5_53	ICU-II	2.5	8	5	3	5	5	2	2	2	205
U5_54	ICU-II	3	8	5	2	3	4	2	3	4	177
